# Supplementary material for: Evaluation of Glycosylated Ferritin in Adult-Onset Still’s Disease and Differential Diagnoses
Source: J Clin Med. 2022 Aug 26;11(17):5012. doi: 10.3390/jcm11175012 (PMC9456550; doi:10.3390/jcm11175012)
Supplement: Supplementary file 1 [file jcm-11-05012-s001.zip]

Archive with 1 entries (1 files):
- jcm-1844539-supplementary.pdf
